# Supplementary material for: Strategies to Develop Na,K-ATPase-α4 Inhibitors as Male Contraceptives
Source: Int J Mol Sci. 2025 Jun 12;26(12):5646. doi: 10.3390/ijms26125646 (PMC12192727; doi:10.3390/ijms26125646)
Supplement: Supplementary file 1 [file ijms-26-05646-s001.zip]

Archive with 1 entries (1 files):
- ijms-3661160-supplementary.pdf
